# Supplementary material for: Molecular characterization of Fusarium venenatum-based microbial protein in animal models of obesity using multi-omics analysis
Source: Commun Biol. 2024 Jan 26;7:133. doi: 10.1038/s42003-024-05791-9 (PMC10817893; doi:10.1038/s42003-024-05791-9)
Supplement: Supplementary file 3 — Supplementary Data 1 [file 42003_2024_5791_MOESM3_ESM.xlsx]

## Sheet: Fig. 1
	Fig. 1e			Fig. 1f			Fig. 1g			Fig. 1h			Fig. 1k			Fig. 1l
	OP50	F.V		OP50	F.V		OP50	F.V		OP50	F.V		OP50	F.V		OP50	F.V
	1071.7	825.6		74.7	76.3		0.814843	0.977117		1.02954	0.839869		30.3	37.8		87	88
	1229.5	942.9		83.1	77.3		1.11644	1.23587		0.965774	0.967772		27.1	28.8		81	81
	1106.5	963.4		83	70.9		0.830386	0.913214		0.868521	0.957457		35	28.6		87	63
	1167.3	943.4		85.4	81.5		0.912026	1.00439		0.882593	0.773237		27.1	35		81	60
	1048.3	935.7		89.2	77.4		1.28713	0.964323		1.06965	0.877572		36.1	34		87	65
	1040.3	992.2		95.3	76.6		1.03681	0.91557		0.864431	1.02287		35.6	37.2		75	87
	1108.9	908.7		74.7	90.1		1.1087	1.06298		0.969282	1.03075		29.1	32.7		87	77
	1145.4	859.4		91	70.7		1.28379	0.885942		1.03737	0.899022		37.4	30.2		90	72
	1191	971.6		87	57.3		1.06375	1.0747		0.99906	0.957018		26.3	38.7		87	82
	1220.4	918.4		87.5	67.4		0.822296	0.617968		0.935042	0.890929		25.3	19.7		75	78
	1167.9	968.4		102.4	71.7		0.963775	0.950429		0.965486	0.762449		28.1	31.8		81	85
	1217.3	906.9		88.7	70.7		0.938793	0.774325		0.909637	0.95752		28.1	25.9		90	84
	1143.2	1043.2		80.7	72.8		0.985487	0.85821		1.06337	0.78146		30.1	26.3		81	84
	964.2	1019.1		78.4	73.2		1.03096	0.721173		1.13202	0.950267		29	31.1		75	90
	1227.8	992.7		92.8	73.5		0.882916	0.842545		1.05788	0.875436		22.3	34.1		84	84
	1186.1	805.8		87.4	52.3		1.03858	0.743338		1.07488	0.984078		30.5	28.3		101	75
	1199.2	937.1		89.9	67		1.18276	0.78331		0.960485	0.962979		30.4	35		87	90
	1210.2	868.6		113	61.7		0.972155	0.9694		1.15078	0.971257		32.3	25.5		93	84
	1234.3	825.6		94.7	60.8		0.969554	0.798686		1.12328	0.924862		32.1	32.1		96	72
	1143	923		89.2	80.1		1.09468	0.825543		1.16113	0.885468		36	26.5		84	84
	1540	907.3		108.9	67.2		0.931941	0.937874		1.04105	0.980305		30.1	33.7		78	78
	1244.8	978.5		87.2	66.6		0.861678	0.899328		1.15215	0.952124		29.2	36.7		72	84
	1179.7	676.5		85.7	54.8		0.857644	0.731985		0.937893	0.96321		25	28		100	78
	1241.5	1203.9		96.9	78.6		0.954075	0.604517		1.04079	0.783935		29.1	37.8		96	78
	1161.8	1222.8		89.3	109.7		0.838233	0.702782		0.884726	0.941109		35	32.8		90	102
	1222.5	1113.5		87.1	81.1		1.31228	0.670277		0.930605	0.838704		35.1	34.6		81	84
	1137.3	1196.5		90.3	113		1.03852	0.58501		0.954726	0.889543		37.1	30.3		99	78
	1213.3	1170.3		89.9	93.8		0.847792	0.612771		0.847463	1.04203		25.1	38.8		72	84
	1155.8	1184.4		74.7	82.3		0.924567	0.757216		0.998146	1.02992		27.3	32.7		72	90
	1250	1217.1		79.7	87		1.09743	0.656157		0.992237	0.912297		24	38.8		78	78

## Sheet: Fig. 2
	Fig. 2f	OP50				F.V
		1	2	3	4	1	2	3	4
	D-Xylose	194654	370449	0	0	2.18633e+06	3.57534e+06	1.47788e+06	2.32555e+06
	Benzoic acid_2	0	123191	0	0	538828	297761	533901	535541
	2-Aminoadipic Acid	0	0	0	0	235669	197383	332856	538427
	L-Ornithine	0	0	503551	0	1.87942e+06	947620	1.57738e+06	1.32371e+06
	D-Glucose	0	0	0	0	214356	245257	163620	256752
	L-Methionine_2	0	110871	0	0	247368	197797	249625	344413
	Alpha-Linolenic acid	0	554692	0	0	1.41697e+06	1.1479e+06	1.11289e+06	1.44058e+06
	Ethanimidic acid	58171.3	102809	56197.1	56809.8	349570	151148	390339	543148
	DL-Ornithine	0	371462	185236	345214	1.19957e+06	703126	1.60817e+06	1.23777e+06
	D-Galactose	3.99682e+06	8.27044e+06	2.48094e+06	4.19555e+06	1.78645e+07	2.6611e+07	2.59887e+07	2.10522e+07
	D-Trehalose	4.00613e+06	5.68104e+06	2.18537e+06	2.5715e+06	1.3902e+07	1.14683e+07	1.17172e+07	1.48569e+07
	Phosphoric acid	556353	1.25596e+06	426230	655597	2.44304e+06	1.61058e+06	3.05162e+06	3.09726e+06
	Alpha-Aminoadipic acid	0	311096	0	0	611024	254243	255417	302296
	D-Mannose	0	0	0	151549	250189	0	131879	256744
	L-Methionine_1	402276	2.22125e+06	390089	344839	2.7932e+06	1.92148e+06	2.34172e+06	2.43192e+06
	L-Leucine	6.75216e+07	122811928	1.05647e+07	9.34456e+07	2.21044e+08	158104364	1.71499e+08	2.17428e+08
	1-O-Octadecylglycerol	94266.9	192292	91302.8	195785	410101	314846	328573	429694
	Pyrimidine	0	894472	44160.3	0	213106	521064	888499	807373
	Alanine	307193	1.62022e+06	404211	458480	2.00667e+06	1.33264e+06	1.6896e+06	1.82064e+06
	Tyrosine	321314	1.58027e+06	330520	249642	2.03924e+06	1.02772e+06	1.15557e+06	1.215e+06
	Benzoic acid_1	146864	81857.4	121356	0	239418	180899	127967	250371
	Thiazolidine-4-carboxylic acid	74631.6	447576	56150	279678	432610	436869	458820	531869
	L-Valine_2	389489	891632	0	500941	1.21597e+06	701749	980417	1.11664e+06
	Isobutyric acid_2	360591	845054	455664	568924	1.18612e+06	971693	1.08278e+06	1.4599e+06
	Nicotinic acid	763700	1.63965e+06	738640	996061	1.92715e+06	1.71418e+06	2.47521e+06	2.56387e+06
	L-Isoleucine_1	7.67502e+06	1.82864e+07	1.01658e+07	1.02421e+07	2.79735e+07	1.73695e+07	2.25122e+07	2.51529e+07
	Erucyl Amide	0	2.18182e+06	1.0575e+06	1.23589e+06	0	0	0	0
	Nonanoic acid	251757	433509	363272	298275	59254.7	45013.7	0	97124.7

## Sheet: Fig. 3
	Fig. 3b	Week														Fig. 3d	Week
		0	1	2	3	4	5	6	7	8	9	10	11	12			1	2	3	4	5	6	7	8	9	10	11	12
	CON	20	17.4	19.9	20	22.6	23	23.5	24.1	24.8	25.4	25.9	27	28		CON	3.43	2.85	3.6	3.19	3.25	3.22	3.4	3.59	3.41	3.42	3.8	3.46
		20	21.6	22.6	23.3	24.3	26	25.9	26.1	27.2	28.5	28.7	28.5	29.5		HFD	2.5	2.18	2.14	2.35	2.38	2.46	2.65	2.69	2.87	2.82	2.85	2.78
		20	22.3	22.9	24.1	23.9	24.2	24.7	25.1	25.7	26.2	27.7	28.4	28.9		FL	2.41	1.9	1.9	2.17	2.27	2.3	2.49	2.44	2.71	2.56	2.82	2.92
		20	19.4	23.2	24.3	25.4	26.3	27.8	28.6	29.3	28.4	30.6	30.9	31.7		FH	2.28	2.24	2.12	2.29	2.48	2.6	2.47	2.6	2.76	2.66	2.29	2.72
		20	22	25.3	25.4	26.2	25.6	25.7	26.1	26.7	27.2	27.7	28	28.3		POC	2.64	2.04	2.02	1.87	2.21	2.32	2.39	2.44	2.83	2.86	2.79	2.79
	HFD	20	20.2	22.7	25.3	27.6	29.9	29.7	33.7	36.6	39.1	41.4	42.7	43.3
		20	24.3	25	27	28.9	31.1	33	37.9	39.9	41.7	44.9	45.6	46.8
		20	23.6	24.8	27.9	28.9	32.2	33.5	38.1	41	44	46.2	46.7	47.4		Fig. 3e	Week
		20	20.4	21.8	23.5	24.7	27.1	28.7	32.3	35	38.2	39.9	41.1	41.9			1	2	3	4	5	6	7	8	9	10	11	12
		20	20.3	21.2	22.2	23.4	24.5	24.5	27.6	30	32.6	35.6	36	38		CON	3.71	4.15	4.98	4.41	4.59	4.09	4.4	4.82	4.13	4.28	4.25	4.55
	FL	20	23.7	25.5	27.3	27.6	30.2	32.8	33.8	34.6	38.6	40	42.3	42.6		HFD	2.61	2.65	2.41	2.86	2.9	2.46	2.89	2.63	2.55	2.53	2.23	2.27
		20	20.7	20.2	21	22.1	23.2	24.2	26.2	27	28.7	30	31.3	31.5		FL	2.55	2.31	2.27	2.49	2.52	2.25	2.48	2.67	2.51	2.61	2.68	2.52
		20	18.4	19.3	18.2	20.7	22.9	25.9	26.4	29.1	31.4	32.6	33.2	33.4		FH	2.56	2.69	2.45	2.6	3.03	2.31	2.55	2.58	2.89	2.34	2.6	2.42
		20	23.1	22.4	22.5	23.6	27.7	28.6	30.7	32.3	34.4	35.6	37.6	38.1		POC	2.57	2.68	2.47	2.77	3.03	2.4	2.49	2.78	1.94	2.65	2.69	2.49
		20	21.1	21.5	22	23.4	25.4	26.7	27.1	27.8	29.8	31.6	33.6	34
	FH	20	21.9	22.6	22.4	22.4	25.6	27.4	27.8	28.6	29.2	30.1	30.4	30.8
		20	18.7	22.3	23.6	25	26.7	28.8	30.2	30.8	32.3	32.6	33.6	34
		20	21.3	22.5	22.2	21.8	24.5	25.6	27.2	27.8	30.4	31	32.9	34
		20	19.5	20.5	21.8	23.6	25	26	27.4	28.7	30.2	31.1	32.3	33
		20	20.3	21.8	22.3	23.1	25.4	26.8	28	28.5	30.4	31	32.1	33
	POC	20	21.7	22.9	22.9	24.4	26	27.6	29.2	31.6	33.7	35.7	37.1	38.1
		20	21.3	22.5	23.7	24.6	25.4	26.5	27.8	29	30.5	32	31.5	32.2
		20	23.3	22.9	23.5	25.5	26.3	27.4	29.1	30.4	31.9	35.3	35.6	37.6
		20	22	22.7	23.7	24.1	25.2	26.5	28.2	30.1	32.1	34.5	35.5	36.5
		20	22.1	23	22.9	23.6	24.9	26.3	27.3	28	30.1	32.7	33.1	34.3
	Fig. 3c
	CON	HFD	FL	FH	POC
	28	43.3	42.6	30.8	38.1
	29.5	46.8	31.5	34	32.2
	28.9	47.4	33.4	34	37.6
	31.7	41.9	38.1	33	36.5
	28.3	38	34	33	34.3

## Sheet: Fig. 4
	Fig. 4a								Fig. 4d						Fig. 4h
	CON	HFD	FL	FH	POC				CON	HFD	FL	FH	POC		CON	HFD	FL	FH	POC
	68	174	138	55	126				75	151	129	105	128		30	57	36	39	30
	67	171	110	75	121				82	138	125	102	120		21	76	45	45	27
	73	152	116	74	118				75	162	108	100	109		36	72	50	41	36
	73	157	106	61	130				74	165	108	106	113		33	75	63	45	45
	87	149	113	62	99				79	119	106	108	115		31	71	33	38	32
									Fig. 4e						Fig. 4i
	Fig. 4b	Min							CON	HFD	FL	FH	POC		CON	HFD	FL	FH	POC
		0	15	30	60	90	120		50	92	78	34	70		42	110	75	69	75
	CON	68	201	231	162	132	115		30	96	72	36	76		63	96	82	63	87
		67	200	234	166	125	127		56	100	48	46	66		75	135	93	50	75
		73	195	195	111	86	71		34	84	72	44	52		62	105	93	66	66
		73	222	222	193	131	128		36	96	52	42	79		59	115	92	56	73
		87	237	237	180	121	94
	HFD	174	365	328	284	237	206		Fig. 4f						Fig. 4j
		171	383	561	509	494	338		CON	HFD	FL	FH	POC		CON	HFD	FL	FH	POC
		152	307	423	348	268	213		17	81.6	40.4	33.2	38		15.504	31.296	17.016	13.504	13.252
		157	351	308	266	224	187		25	59.8	51.6	28.8	46.8		19.452	30.232	13.692	13.252	16.484
		149	277	325	285	276	201		17.8	70	40.4	30.8	34.8		12.448	35.968	12.856	18.084	17.816
	FL	138	317	349	311	285	244		25.2	83.2	34.6	28.2	37.6		19.36	27.136	8.832	16.116	15.296
		110	279	230	190	159	151		26.8	42.8	33.6	31.6	31.2		13.956	22.24	16.028	23.736	14.496
		116	271	321	269	245	181
		106	263	385	341	258	213		Fig. 4g						Fig. 4k
		113	267	307	250	210	172		CON	HFD	FL	FH	POC		CON	HFD	FL	FH	POC
	FH	55	189	270	250	211	160		48	51	73	65	76		69.412	25.3855	45.5917	79.559	26.4488
		75	204	232	161	135	132		51	59	59	66	58		54.6812	29.787	60.8362	70.1155	48.4165
		74	181	320	269	209	179		46	72	58	60	61		55.1247	36.814	31.818	80.0025	31.071
		61	167	290	253	187	157		42	65	59	69	65		60.0508	28.5742	38.6115	65.1365	38.114
		62	171	265	220	139	120		45	57	62	68	68		47.6542	31.001	46.5615	87.1695	51.2413
	POC	126	374	353	233	226	194
		121	263	247	197	168	148
		118	330	249	200	184	158
		130	295	256	239	251	202
		99	300	282	225	193	174
	Fig. 4e
	CON	HFD	FL	FH	POC
	19268	32880	35183	25553	31178
	19403	54810	22920	19703	23580
	14835	36938	30293	27495	25328
	20513	30878	34568	25043	28890
	19980	32430	28140	21563	26738

## Sheet: Fig. 5
	Fig. 5a					Fig. 5c						Fig. 5e						Fig. 5f						Fig. 5j
		Perigonadal fat	Perirenal fat	Mesenteric fat		CON	HFD	FL	FH	POC		CON	HFD	FL	FH	POC		CON	HFD	FL	FH	POC		CON	HFD	FL	FH	POC
	CON	0.428925	0.481379	0.414866		0.51	0.89	0.77	0.41	0.51		0.14	0.94	0.48	0.28	0.4		1.23437	2.31142	1.07832	0.708962	0.598233		0.9931	1.14871	2.80891	0.798304	1.68181
		0.307874	0.337663	0.47359		0.37	0.9	0.57	0.39	0.68		0.15	1.12	0.41	0.17	0.44		1.32297	2.21726	1.06716	0.668398	2.15663		1.31495	1.45398	1.28344	1.9252	1.87906
		0.241827	0.324544	0.228586		0.45	1.15	0.7	0.33	0.66		0.15	0.75	0.43	0.28	0.37		0.992253	2.58252	0.955137	0.654643	1.31839		0.372422	1.17284	1.70528	1.72909	1.77155
		0.352659	0.294319	0.295824		0.28	1.1	0.65	0.45	0.71		0.25	0.76	0.37	0.29	0.34		0.736511	2.06162	1.27348	0.462902	1.25595		1.31952	0.452193	2.98972	1.65291	1.97248
		0.479577	0.319083	0.319602		0.41	1.19	0.73	0.32	0.51		0.23	1.09	0.44	0.27	0.41		0.713893	1.98451	0.529895	0.437932	0.670719		1.00001	1.59661	1.83402	1.52627	2.21916
	HFD	1.04863	0.922721	0.99261		0.42	0.99	0.61	0.47	0.55		0.23	1.12	0.6	0.23	0.37
		0.991259	0.983174	1.0011		0.32	1.01	0.54	0.45	0.65		0.18	0.96	0.5	0.29	0.33		Fig. 5g						Fig. 5k
		0.960222	1.01606	0.993566		0.33	0.96	0.52	0.43	0.59		0.15	0.83	0.35	0.26	0.42		CON	HFD	FL	FH	POC		CON	HFD	FL	FH	POC
		1.11866	1.04906	1.14771		0.49	0.96	0.62	0.43	0.6		0.26	1.06	0.52	0.19	0.35		0.912481	1.24649	0.604103	0.314878	0.470696		1.14987	1.4912	2.5341	1.35329	1.66034
		0.881223	1.02898	0.865012		0.43	1.1	0.59	0.39	0.46		0.15	1.16	0.42	0.23	0.34		1.1041	1.70275	0.520463	0.312703	0.896805		1.11843	3.32067	0.142741	0.222438	1.63748
	FL	0.569941	0.778274	0.651833		0.36	1.05	0.47	0.42	0.5		0.31	1.1	0.55	0.34	0.38		1.29044	1.50824	0.59993	0.464215	0.887529		0.607719	3.7881	1.71294	0.199779	1.58719
		0.623342	0.733452	0.56627		0.34	1.07	0.61	0.4	0.5		0.16	1.13	0.4	0.23	0.48		0.887529	1.45182	0.506231	0.236985	1.11564		0.761268	2.70659	0.640147	1.42058	0.121706
		0.690652	0.553286	0.5647		0.34	0.88	0.61	0.39	0.61		0.21	0.88	0.54	0.25	0.42		0.80545	1.32672	0.406934	0.313789	0.597855		1.36271	2.02297	0.491913	0.94375	2.43088
		0.616599	0.856846	0.413439		0.34	1.04	0.65	0.37	0.48		0.26	1.13	0.4	0.32	0.42
		0.684215	0.595506	0.428564		0.35	0.91	0.59	0.45	0.44		0.26	1.04	0.46	0.23	0.33		Fig. 5h						Fig. 5l
	FH	0.486226	0.470735	0.474189		0.48	0.91	0.63	0.41	0.6		0.23	0.76	0.45	0.27	0.44		CON	HFD	FL	FH	POC		CON	HFD	FL	FH	POC
		0.547637	0.502238	0.387489		0.35	0.88	0.65	0.33	0.58		0.16	1.19	0.55	0.2	0.39		0.945978	1.72893	0.505183	0.572314	0.690101		0.353908	0.312396	0.86841	2.22137	0.538287
		0.509616	0.507168	0.427634		0.36	0.93	0.61	0.46	0.66		0.18	1.27	0.49	0.28	0.43		0.806574	1.33319	0.765715	0.552819	0.92651		1.49117	1.0185	0.462155	3.28626	0.631322
		0.468702	0.587918	0.446224		0.31	0.89	0.61	0.41	0.7		0.19	0.96	0.38	0.19	0.42		0.999916	2.5313	0.714437	0.547101	1.15259		0.886657	1.39131	1.4354	0.987223	0.753379
		0.511606	0.524222	0.438874		0.34	0.77	0.56	0.36	0.71		0.14	0.94	0.48	0.22	0.36		1.20154	1.69335	0.521189	0.442847	1.53675		1.11841	0.595201	1.35797	0.927519	1.41563
	POC	0.78912	0.763081	0.775214		0.35	1.01	0.66	0.41	0.73		0.33	1.02	0.55	0.34	0.33		1.046	2.27344	0.363463	0.433733	0.496505		1.14985	0.260878	0.473504	1.05808	0.87445
		0.556815	0.72497	0.479769		0.4	1	0.65	0.39	0.72		0.34	0.99	0.5	0.31	0.49
		0.686525	0.567234	0.719613		0.41	1.08	0.54	0.35	0.73		0.16	0.78	0.56	0.29	0.39		Fig. 5i
		0.859074	0.792926	0.713479		0.35	1.11	0.63	0.36	0.47		0.24	1.21	0.44	0.26	0.46		CON	HFD	FL	FH	POC
		0.874367	0.800821	0.48432		0.31	0.89	0.72	0.44	0.54		0.32	0.99	0.4	0.3	0.52		0.630842	0.403419	1.23144	1.25732	0.861755
						0.42	1.03	0.74	0.47	0.61		0.25	0.87	0.48	0.28	0.53		1.06463	0.609353	0.605144	0.873785	0.717152
						0.42	1.08	0.66	0.37	0.54		0.31	1.07	0.51	0.31	0.36		1.15297	0.402023	1.22718	2.16648	1.28819
						0.49	1.04	0.62	0.49	0.56		0.34	1.02	0.58	0.27	0.49		1.06832	0.419095	0.568547	1.24863	1.12144
						0.49	1.01	0.54	0.37	0.6		0.26	0.9	0.58	0.28	0.43		1.08324	0.458613	0.41047	1.32441	1.85363
						0.39	1.15	0.73	0.5	0.65		0.35	0.96	0.59	0.33	0.44

## Sheet: Fig. 6
	Fig. 6a						Fig. 6h									Fig. 6l
	CON	HFD	FL	FH	POC		CON	HFD	FL	FH	POC						g__Oscillospira	g__Ruminococcus	g__Bacteroides	g__Lactobacillus	g__Allobaculum	g__Clostridium	g__Coprococcus	g__[Ruminococcus]	g__Adlercreutzia	g__Parabacteroides	Others
	0.94917	0.530248	0.675833	0.675833	0.56438		1028.92	254.182	370.667	779	591.067					CON	25	14	9	7	6	7	8	5	9	4	88
	0.729378	0.372352	0.49818	0.729378	0.424766		901.41	267.037	345.188	384.957	530.368						22	17	8	5	5	6	7	4	9	2	92
	1.19312	0.55661	0.643824	0.675833	0.600709		866.457	440.875	471.577	524.217	613.333						26	17	9	8	6	9	6	3	6	5	84
	0.975855	0.592439	0.630574	0.73956	0.592439											HFD	17	12	7	8	5	2	3	3	2	3	66
	1.15248	0.349833	0.699666	0.885607	0.600709		Fig. 6i										15	3	7	4	4	4	2	1	1	3	38
							CON	HFD	FL	FH	POC						14	3	8	5	4	4	2	2	2	2	54
	Fig. 6b						4.28827	2.95602	4.1489	3.22777	3.15823					FL	19	8	10	4	5	4	4	4	2	2	60
	CON	HFD	FL	FH	POC		4.6289	3.11307	3.80616	3.2456	3.1629						20	8	11	4	5	4	4	3	3	2	49
	0.939726	0.566565	0.82377	1.41452	1.52659		4.51935	3.22092	4.07984	3.75939	3.6533						17	8	7	3	5	4	6	3	2	2	52
	1.02123	0.50709	0.841079	1.30162	1.41452											FH	18	6	8	5	7	4	5	3	2	3	45
	1.02123	0.543485	0.628643	1.7175	1.34753		Fig. 6k										15	11	8	5	5	4	2	3	3	3	48
	0.876796	0.650812	0.795709	1.13313	1.45429			p__Firmicutes	p__Bacteroidetes	p__Actinobacteria	p__Proteobacteria	p__Tenericutes	p__Fusobacteria	Others			19	11	8	4	4	4	5	3	2	3	53
	1.14101	0.318709	0.933235	1.94573	1.45429		CON	307	58	28	9	15	3	14		POC	16	8	8	4	4	4	3	4	4	2	44
								316	50	30	10	11	3	10			15	9	7	5	6	4	4	5	2	2	44
	Fig. 6c							313	61	27	12	12	3	13			18	8	7	6	3	4	5	4	3	3	49
	CON	HFD	FL	FH	POC		HFD	201	45	20	9	3	3	9
	0.613695	0.440006	0.956339	0.850035	0.844163			123	36	7	5	3	2	5
	0.898502	0.419166	1.05379	0.930188	0.880011			143	35	9	8	3	3	8
	1.09854	0.396555	0.821079	0.72981	1.18558		FL	199	42	11	8	6	3	10
	0.949733	0.468329	1.03929	0.844163	0.990064			194	41	6	6	6	3	7
	1.43953	0.250971	1.04652	1.00388	0.990064			193	40	8	6	6	3	8
							FH	171	36	11	6	4	3	8
	Fig. 6d							180	42	13	3	6	3	7
	CON	HFD	FL	FH	POC			184	40	6	7	6	2	10
	0.743341	3.51152	2.39844	2.00291	1.25884		POC	167	31	10	5	2	2	7
	1.01543	2.23782	2.13184	1.0808	1.29423			169	37	7	3	3	2	9
	0.93439	2.20701	2.20701	2.25339	1.20756			178	40	9	5	3	3	9
	1.3123	2.64285	1.98907	1.84305	1.98907
	0.994537	2.77425	2.26906	1.75576	2.41512
	Fig. 6e
	CON	HFD	FL	FH	POC
	0.739831	0.484735	1.01064	1.21864	1.95243
	1.37104	0.653051	1.02475	1.50032	2.16635
	0.838143	0.449149	0.843972	1.21864	1.31519
	1.21864	0.904547	1.37104	1.52126	1.82168
	0.832353	0.515937	0.936446	1.12137	1.58586

## Sheet: Supplementary Fig. 1
	Fig. 1a
	CON	HFD	FL	FH	POC
	1.813	1.10274	1.28087	1.46557	0.84154
	1.4034	0.915206	1.37292	1.31536	1.01007
	1.72109	0.954268	1.1795	1.1673	1.28947
	1.43555	0.961801	1.33074	1.38837	1.28433
	1.45206	1.06598	1.27022	1.28548	1.24134
